# Supplementary material for: Human Coxsackie- and adenovirus receptor is a putative target of neutrophil elastase-mediated shedding
Source: Mol Biol Rep. 2022 Feb 5;49(4):3213–23. doi: 10.1007/s11033-022-07153-2 (PMC8924087; doi:10.1007/s11033-022-07153-2)
Supplement: Supplementary file 2 — Supplementary file2 (XLSX 14 KB)-Peptides identified by nLC-MS/MS. rhECD was digested with NE (100 ng/µl) and some samples were deglycosylated by PNGase F. Full-length rhECD, intermediate and end products were cut from the gel and digested with trypsin. Peptides were analysed by nanoLC-MS/MS and data sets were merged for glycosylated and deglycosylated samples. For each peptide, its position in the protein sequence, its modifications, and the number of peptide spectrum matches (PSMs) are listed [file 11033_2022_7153_MOESM2_ESM.xlsx]

## Sheet: Tabelle1
Human Coxsackie- and adenovirus receptor is a putative target of neutrophil elastase-mediated shedding; Molecular and Cellular Biochemistry; Leonie Herrmann, Louise Schelletter, Raimund Hoffrogge, Karsten Niehaus, Volker Rudolph, Martin Farr (Clinic for General and Interventional Cardiology/Angiology, Herz- und Diabeteszentrum NRW, Ruhr-Universität Bochum, Georgstr. 11, 32545, Bad Oeynhausen, Ger…
Online Resource 2 Peptides identified by nLC-MS/MS. rhECD was digested with NE (100 ng/µl) and some samples were deglycosylated by PNGase F. Full-length rhECD, intermediate and end products were cut from the gel and digested with trypsin. Peptides were analysed by nanoLC-MS/MS and data sets were merged for glycosylated and deglycosylated samples. For each peptide, its position in the protein sequ…
Peptide sequence	Position	Modification	Found in sample [#PSMs]
			full-length rhECD	intermediate product	end product
[-].LSITTPEEMIEK.[A]	1-12		239	144	104
		1xOxidation [M9]	200	143	149
		1xAcetyl [N-Term]	20	13	17
		1xAcetyl [N-Term]; 1xOxidation [M9]	25	31	32
[-].LSITTPEEMIEKAK.[G]	1-14		32	25	38
		1xOxidation [M9]	50	52	55
		1xAcetyl [N-Term]		2	5
		1xAcetyl [N-Term]; 1xOxidation [M9]			2
[K].AKGETAYLPCK.[F]	13-23		13	7	2
[K].FTLSPEDQGPLD.[I]	24-35				2
[K].FTLSPEDQGPLDIEWLISPADNQK.[V]	24-47		147	14	15
[F].TLSPEDQGPLDIEWLISPADNQK.[V]	25-47		3
[L].DIEWLISPADNQK.[V]	35-47		2
[D].IEWLISPADNQK.[V]	36-47				4
[K].VDQVIILYSGDK.[I]	48-59		65	36	35
[K].VDQVIILYSGDKIYDD.[Y]	48-63				2
[K].VDQVIILYSGDKIYDDYYPDLK.[G]	48-69		257	47	60
[K].VDQVIILYSGDKIYDDYYPDLKGR.[V]	48-71		58	30	44
[D].QVIILYSGDKIYDDYYPDLK.[G]	50-69		2
[L].YSGDKIYDDYYPDLK.[G]	55-69		11	10	7
[Y].SGDKIYDDYYPDLK.[G]	56-69		15	17	10
[Y].SGDKIYDDYYPDLKGR.[V]	56-71		3	5	5
[K].IYDDYYPDLK.[G]	60-69		9	4
[K].IYDDYYPDLKGR.[V]	60-71		17	11	16
[K].GRVHFTSNDLK.[S]	70-80		43	33	34
[R].VHFTSNDLK.[S]	72-80		144	82	55
[V].HFTSNDLK.[S]	73-80		4	3
[K].SGDASINVTNLQLSDIGTYQCK.[V]	81-102	1xDeamidated [N/Q]	9	10	8
		2xDeamidated [N10; N/Q]	2
[K].SGDASINVTNLQLSDIGTYQCKVK.[K]	81-104	1xDeamidated [N/Q]		3
[K].VKKAPGVANK.[K]	103-112		4
[K].APGVANKKIHLVVLVKP.[S]	106-122				12
[K].APGVANKKIHLVVLVKPSGAR.[C]	106-126		20	4
[A].PGVANKK.[I]	107-113			2
[K].KIHLVVLVKP.[S]	113-122				34
[K].KIHLVVLVKPSGAR.[C]	113-126		318	64
[K].IHLVVLVKPSGA.[R]	114-125				2
[K].IHLVVLVKPSGAR.[C]	114-126		200	71	2
[R].CYVDGSEEIGSDFK.[I]	127-140		18	9
[K].IKCEPKEGSLPLQYEWQK.[L]	141-158		5	2
[K].EGSLPLQYEWQK.[L]	147-158		189	122
[K].EGSLPLQYEWQKLSDSQK.[M]	147-164		10	4
[K].LSDSQKMPTSWLAEMTSSVISVK.[N]	159-181		9
		1xOxidation [M]	23
		2xOxidation [M7; M15]	21
[K].MPTSWLAEMTSSVISVK.[N]	165-181		128
		1xOxidation [M]	195
		2xOxidation [M1; M9]	118	2
[W].LAEMTSSVISVK.[N]	170-181		2
		1xOxidation [M4]	5
[K].NASSEYSGTYSCTVR.[N]	182-196		2
		1xDeamidated [N1]	34	4
[K].NASSEYSGTYSCTVRNR.[V]	182-198	1xDeamidated [N1]	4
[R].NRVGSDQCLLR.[L]	197-207		7
[R].VGSDQCLLR.[L]	199-207		13
[R].VGSDQCLLRLNVVPPSNK.[A]	199-216		3
[R].LNVVPPSNKAGHHHHHH.[-]	208-224		31
		1xDeamidated [N8]	2
